# Supplementary material for: Macroinvertebrate Community Responses and Recovery Mechanisms to Extreme Drought in Small Water Bodies of Eastern China
Source: Biology (Basel). 2026 May 21;15(10):811. doi: 10.3390/biology15100811 (PMC13203084; doi:10.3390/biology15100811)
Supplement: Supplementary file 1 [file biology-15-00811-s001.zip]

Archive with 1 entries (1 files):
- biology-4318023-supplementary.pdf
